# Supplementary material for: Evaluation of Mobile Applications for Patients with Diabetes Mellitus: A Scoping Review
Source: Healthcare (Basel). 2024 Jan 31;12(3):368. doi: 10.3390/healthcare12030368 (PMC10855494; doi:10.3390/healthcare12030368)
Supplement: Supplementary file 1 [file healthcare-12-00368-s001.zip]

Archive with 1 entries (1 files):
- healthcare-2794600-supplementary.pdf
